# Supplementary material for: Geochemical Modeling Source Provenance, Public Health Exposure, and Evaluating Potentially Harmful Elements in Groundwater: Statistical and Human Health Risk Assessment (HHRA)
Source: Int J Environ Res Public Health. 2022 May 26;19(11):6472. doi: 10.3390/ijerph19116472 (PMC9180908; doi:10.3390/ijerph19116472)
Supplement: Supplementary file 1 [file ijerph-19-06472-s001.zip]

Archive with 1 entries (1 files):
- ijerph-1657882-supplementary.pdf
